# Supplementary material for: Sodium arsenite and arsenic trioxide differently affect the oxidative stress of lymphoblastoid cells: An intricate crosstalk between mitochondria, autophagy and cell death
Source: PLoS One. 2024 May 10;19(5):e0302701. doi: 10.1371/journal.pone.0302701 (PMC11086853; doi:10.1371/journal.pone.0302701)
Supplement: S1 File — (XLSX) [file pone.0302701.s003.xlsx]

## Sheet: Feuil1
Acridine orange / red fluorescence versus time
	0h	12h	24h	48h	72h	0 SD	12 SD	24 SD	48 SD	72 SD
Ctrl	95	95	92.5	90	86	2.5	2.8	3.5	4.2	4.5
Arsodium	95	80	43.1	6.6	7	2.5	4.5	3.5	6.2	5.1
ArsTRIOX	95	88.6	83.4	57.5	31	2.5	4.9	7.9	4.5	5.4
