# Supplementary material for: Sodium arsenite and arsenic trioxide differently affect the oxidative stress of lymphoblastoid cells: An intricate crosstalk between mitochondria, autophagy and cell death
Source: PLoS One. 2024 May 10;19(5):e0302701. doi: 10.1371/journal.pone.0302701 (PMC11086853; doi:10.1371/journal.pone.0302701)
Supplement: S2 File — (XLSX) [file pone.0302701.s004.xlsx]

## Sheet: Feuil1
Acridine orange red fluorescence / modulation By caspase-Inhibitor QVD-OPH and Autopahgy inhibior 2-MA
AO / cellular viability by TO-PRO-3
	0h	12h	24h	48h	72h	± SD 0h	± SD 12	± SD 24	± SD 48	± SD 72
Ctrl	260	272	287	279	213	31	49	42	51	40
As2O3	257	311	570	1170	562	30	51	77	99	87
NaAs2	263	160.5	124	217	266	38	45	55	53	62
	0h	12h	24h	48h	72h	± SD 0h	± SD 12	± SD 24	± SD 48	± SD 72
Ctrl + QVD-OPH	254	262	265	210	203	37	52	52	51	50
As2O3 + QVD-0PH	267	285	458.5	900	610	42	55	56	59	53
NaAs2 + QVD-OPH	259	150	127.5	140	202	40	56	57	55	57
	0h	12h	24h	48h	72h	± SD 0h	± SD 12	± SD 24	± SD 48	± SD 72
Ctrl + 3-MA	260	223	188.5	241	220.5	30	47	53	48	57
As2O3 + 3-MA	254	237	468	567	470	32	46	51	49	57
NaAs2 + 3-MA	253	158	298	347	334	38	49	58	47	59
