# Supplementary material for: Sodium arsenite and arsenic trioxide differently affect the oxidative stress of lymphoblastoid cells: An intricate crosstalk between mitochondria, autophagy and cell death
Source: PLoS One. 2024 May 10;19(5):e0302701. doi: 10.1371/journal.pone.0302701 (PMC11086853; doi:10.1371/journal.pone.0302701)
Supplement: S3 File — (XLSX) [file pone.0302701.s005.xlsx]

## Sheet: Feuil1
Cell cycle analysis
PH3R1 EBV +					Ramos-1 EBV-
NaASO2					AsTROX
	G0G1	S	G2/M			G0G1	S	G2/M
Ctrl	50.5	9.1	40.4		Ctrl	50.3	9.5	39.5
12h	48.2	10.6	43.2		12h	42.2	4.7	53.1
24h	42.5	11.1	47.4		24h	37.5	4.9	57.6
48h	40.5	5.3	54.2		48h	32.2	5.9	61.9
72h	38.2	3.2	58.6		72h	23.5	6.2	70.3
