# Supplementary material for: Sodium arsenite and arsenic trioxide differently affect the oxidative stress of lymphoblastoid cells: An intricate crosstalk between mitochondria, autophagy and cell death
Source: PLoS One. 2024 May 10;19(5):e0302701. doi: 10.1371/journal.pone.0302701 (PMC11086853; doi:10.1371/journal.pone.0302701)
Supplement: S4 File — (XLSX) [file pone.0302701.s006.xlsx]

## Sheet: Feuil1
Oxidative stress
DCFH-DA
	0h	12h	24h	48h	72h	0 SD	12 SD	24 SD	48 SD	72 SD
Ctrl	0.01	0.011	0.012	0.011	0.012	0.0039	0.0035	0.0039	0.0035	0.0039
NaAsO2	0.012	0.018	0.025	0.049	0.041	0.0053	0.005	0.0053	0.0059	0.0064
As2O3	0.009	0.021	0.029	0.075	0.106	0.0059	0.0061	0.0059	0.0061	0.0069
SOD activity
	0h	12h	24h	48h	72h	0 SD	12 SD	24 SD	48 SD	72 SD
Ctrl	20	20.7	20.2	20.9	19.8	0.85	0.9	1.1	1.2	1.2
As2O3	20.6	19.1	18.1	14.9	12.2	0.9	0.95	1.1	1.35	1.5
NaAsO2	19.3	14.6	11.9	10.4	7.7	1, 2	1.49	1.6	1.52	1.49
GSH activity
	0h	12h	24h	48h	72h	0 SD	12 SD	24 SD	48 SD	72 SD
Ctrl	280	276	285	289	281	27	26	31	33	28
As2O3	287	253	239	195	150	31	22	18	19	14
NaAsO2	290	218	179	144	69	32	29	15	16	11
MitoSOX
	0h	12h	24h	48h	72h	0 SD	12 SD	24 SD	48 SD	72 SD
Ctrl	10.4	10.9	10.5	11.2	10.9	0.96	1.87	1.86	1.97	1.95
NaArs	11.2	17.2	26.1	30.7	38.5	0.99	1.9	2.9	2.72	2.85
ArsTriox	10.9	12.7	16.1	20.7	26.7	1.04	2.7	2.8	3.8	3.9
Lactate in nmole/mg protein
	0h	12h	24h	48h	72h	0 SD	12 SD	24 SD	48 SD	72 SD
Ctrl	975	989	967	988	997	203	221	204	218	207
NaArs	956	1494	1958	2987	2789	197	229	237	242	257
ArsTriox	989	1198	1567	2018	1987	194	222	256	267	278
