# Supplementary material for: Sodium arsenite and arsenic trioxide differently affect the oxidative stress of lymphoblastoid cells: An intricate crosstalk between mitochondria, autophagy and cell death
Source: PLoS One. 2024 May 10;19(5):e0302701. doi: 10.1371/journal.pone.0302701 (PMC11086853; doi:10.1371/journal.pone.0302701)
Supplement: S5 File — (XLSX) [file pone.0302701.s007.xlsx]

## Sheet: Feuil1
Protein carbonylation
	P3HR-1		Ramo-1		P3HR-1		Ramos-1
	NaAs02	As2O3	NaAs02	As2O3	0 SD	48 SD	0 SD	48 SD
0h	22	21	20.5	21.5	3.5	3.3	3.7	3.6
48h	49	34.5	51.9	36.8	5.4	4.7	5.1	4.9
ATP	nmolesATP/mg protein
	0h	12h	24h	48h	72h	0 SD	12 SD	24 SD	48 SD	72 SD
Ctrl	25.2	25.4	25.1	24.9	25.6	1.21	1.49	1.59	1.62	1.71
NaArs	24.9	18.7	10.9	7.2	4.9	1.31	1.69	1.75	1.39	1.21
ArsTriox	25.2	22.1	18.1	15.8	14.9	1.34	1.87	1.89	1.68	1.87
