# Supplementary material for: Sodium arsenite and arsenic trioxide differently affect the oxidative stress of lymphoblastoid cells: An intricate crosstalk between mitochondria, autophagy and cell death
Source: PLoS One. 2024 May 10;19(5):e0302701. doi: 10.1371/journal.pone.0302701 (PMC11086853; doi:10.1371/journal.pone.0302701)
Supplement: S6 File — (XLSX) [file pone.0302701.s008.xlsx]

## Sheet: Feuil1
Volume Coulter a.u.
	0h	12h	24h	48h	72h	SD 0	SD 12	SD 24	SD 48	SD 72
Ctrl	1520	1490	1498	1529	1515	141	139	155	145	149
NaAsO2	1487	1524	1399	1356	994	129	125	129	129	123
As2O3	1501	1523	1713	2125	1679	149	159	128	178	159
FSC
	0h	12h	24h	48h	72h	SD 0	SD 12	SD 24	SD 48	SD 72
Ctrl	498	490	498	529	515	49	52	55	52	53
NaAsO2	510	525	477	451	387	50	53	54	55	51
As2O3	501	529	589	872	729	48	50	56	72	69
SSC
	0h	12h	24h	48h	72h	SD 0	SD 12	SD 24	SD 48	SD 72
Ctrl	188	197	192	187	194	47	41	47	45	44
NaAsO2	179	187	167	149	125	55	39	42	40	38
As2O3	190	196	218	399	319	51	37	49	53	51
